# Supplementary material for: CD4+ T Cell Responses to Toxoplasma gondii Are a Double-Edged Sword
Source: Vaccines (Basel). 2023 Sep 14;11(9):1485. doi: 10.3390/vaccines11091485 (PMC10535856; doi:10.3390/vaccines11091485)
Supplement: Supplementary file 1 [file vaccines-11-01485-s001.zip]

Archive with 1 entries (1 files):
- vaccines-2537196-supplementary.pdf
